# Supplementary material for: The applicability of species sensitivity distributions to the development of generic doses for phytosanitary irradiation
Source: Sci Rep. 2023 Feb 9;13:2358. doi: 10.1038/s41598-023-29492-1 (PMC9911602; doi:10.1038/s41598-023-29492-1)
Supplement: Supplementary file 1 — Supplementary Information 1. [file 41598_2023_29492_MOESM1_ESM.csv]

Supplementary File 1: Data used to conduct the SSD analysis of Curculionidae.
Species	Reference	Dose	N	Fail	Note
Anthonomus grandis	David and Lindquist 1962	87.7	26	80	Fail = the highest dose tested where a the treatment efficacy was not 100%.
Anthonomus grandis	Earle et al 1979	100	120	80
Blosyrus asellus	Follett et al. 2016	25	17	0
Conotrachelus nenuphar	Jacklin et al. 1970	80	160	60
Conotrachelus nenuphar	Hallman 2003	80	25000	60
Cryphalus fulvus	Yoshida et al. 1974	150	60	120
Cylas formicarius elegantulus	Dawes et al. 1987	150	20	125
Cylas formicarius elegantulus	Hallman 2001	150	30655	125
Cylas formicarius elegantulus	Follett 2006	150	62623	125
Diaprepes abbreviatus	Gould and Hallman 2004	50	220	40
Euscepes postfasciatus	Follett 2006	150	60000	100
Hylurgus ligniperda	Van Haandel et al. 2017	175	60	150
Hypera postica	Burgess and Bennett, 1966	60	30	40
Hypothenemus hampei	Follett 2018	100	6598	75
Ips confusus	Wood and Stark, 1966	150	30	100
Ips sexdentatus	Wang X et al. 2011	140	10	120
Ips subelongatus	Zhan et al. 2011	140	480	120
Naupactus xanthographus	Gerstle and Sazo 1989	250	110	0
Orchidophilus aterrimus	Manoto et al. 1999	150	10	0
Phlyctinus callosus	Duvenhage and Johnson 2014	80	200	40
Pissodes strobi	Jaynes and Godwin 1957	44	40	0
Sitophilus granarius	Aldryhim and Adams 1999	100	80	70
Sitophilus granarius	Brown et al. 1972	100	90	70
Sitophilus oryzae	Follett et al. 2013	120	38025	90
Sitophilus zeamais	Brown et al. 1972	100	90	60
Sitophilus zeamais	Hu et al. 2003	70	280	60
Sphenophorus levis	Arthur et al. 1993	25	100	0
Sternochetus frigidus	Obra et al. 2014	100	1480	0
Sternochetus mangiferae	Seo et al. 1974	50	60	50
Sternochetus mangiferae	Follett 2001	100	76	50
Xyleborus atratus	Yoshida et al. 1977	50	12	30
Xyleborus perforans	Yoshida et al. 1977	50	12	40
Xylosandrus compactus	Yoshida et al. 1975	40	12	30
Xylosandrus crassiusculus	Yoshida et al. 1977	20	12	30
Xylosandrus crassiusculus	Yoshida et al. 1975	40	12	30
Xylosandrus germanus	Yoshida et al. 1975	40	12	30
