# Supplementary material for: The applicability of species sensitivity distributions to the development of generic doses for phytosanitary irradiation
Source: Sci Rep. 2023 Feb 9;13:2358. doi: 10.1038/s41598-023-29492-1 (PMC9911602; doi:10.1038/s41598-023-29492-1)
Supplement: Supplementary file 2 — Supplementary Information 2. [file 41598_2023_29492_MOESM2_ESM.csv]

Supplementary File 1: Data used to conduct the SSD analysis for Tephritidae.
species	dose (gy)	N	est_dose	est_N	Note
Anastrepha fraterculus	50	100	y	y	est_dose indiciates that the dose was identified as approximate in Halmman and Loaharanu 2002
Anastrepha fraterculus	50	90	y	y	est_N indiciates that N was identified as approximate in Halmman and Loaharanu 2002
Anastrepha fraterculus	25	70	y	y	N = 0 indiciates that the number treated was not known/given in Halmman and Loaharanu 2002
Anastrepha ludens	69	95000	n	n
Anastrepha ludens	60	4194	n	n
Anastrepha obliqua	60	5513	n	n
Anastrepha obliqua	50	88	y	n
Anastrepha serpentina	60	4025	n	n
Anastrepha suspensa	300	4840	y	n
Anastrepha suspensa	75	325	y	n
Anastrepha suspensa	55	2437	y	n
Anastrepha suspensa	50	100000	n	y
Anastrepha suspensa	50	2877	y	n
Bactrocera cucurbitae	144	93666	y	n
Bactrocera dorsalis	250	620000	n	n
Bactrocera dorsalis	150	173000	n	n
Bactrocera dorsalis	124	55743	y	n
Bactrocera dorsalis	116	100684	y	n
Bactrocera jarvisi	101	138600	y	n
Bactrocera near dorsalis	100	131000	n	n
Bactrocera near dorsalis	100	1500	n	n
Bactrocera tyroni	101	153800	y	n
Bactrocera tyroni	75	24700	n	n
Bactrocera tyroni	75	1390	y	n
Bactrocera tyroni	20	80	n	y
Bactrocera zonata	55	800	n	y
Ceratitis capitata	250	11800	n	n
Ceratitis capitata	218	70400	y	n
Ceratitis capitata	150	100000	y	n
Ceratitis capitata	100	81600	y	n
Ceratitis capitata	100	31920	y	n
Ceratitis capitata	50	150	y	y
Rhagoletis indifferens	18	474	n	n
Rhagoletis pomonella	20	2000	n	y
Anastrepha striata	40	1834	n	n
